# Supplementary material for: VCFshiny: an R/Shiny application for interactively analyzing and visualizing genetic variants
Source: Bioinform Adv. 2023 Aug 26;3(1):vbad107. doi: 10.1093/bioadv/vbad107 (PMC10493178; doi:10.1093/bioadv/vbad107)
Supplement: vbad107_Supplementary_Data [file vbad107_supplementary_data.zip]

Archive with 2 entries (2 files):
- VCFshiny-user-manual.pdf
- Table 1.xlsx
