# Supplementary material for: VCFshiny: an R/Shiny application for interactively analyzing and visualizing genetic variants
Source: Bioinform Adv. 2023 Aug 26;3(1):vbad107. doi: 10.1093/bioadv/vbad107 (PMC10493178; doi:10.1093/bioadv/vbad107)
Supplement: vbad107_Supplementary_Data [file vbad107_supplementary_data.zip › Table 1.xlsx]

## Sheet: Sheet1
	VCFshiny	vcfView	VCF-Server	VCF/Plotein	shinyCircos	shinyChromosome	BrowseVCF	VCF-Miner	IGV	Ensembl-VEP
Does Not Require Com-mand Line Knowledge Requies knowledge of command line commands by the user, either to install the application or to operate it.	P	P	P	P	P	P	O	O	P	O
Graphical User Interface The program has a graphical user interface to make it easy for the user to interact, analyse and visualize information.	P	P	P	P	P	P	P	P	P	P
Custom VCF The program allows to use an user provided VCF	P	P	P	P	P	P	P	P	P	P
No Pre-processing Steps The program does not require the VCF to be pre-processed or to be converted into a database format.	P	P	P	P	P	P	O	O	O	P
Data Annotation This program is able to variation data VCF file based on a variety of database comments.	P	O	P	O	O	O	O	P	O	P
Sample Repeatability Analysis This program can detect the quality of sample duplication for multiple repeated experimental groups.	P	O	O	O	O	O	O	O	O	O
SNV Analysis This program can screen SNV data in mutation data and analyze the type and frequency of SNV mutations.	P	O	O	O	O	O	O	O	O	O
Indel Analysis This program can screen Indel data in the variation data and analyze the mutation length and frequency of Indel mutations.	P	O	O	O	O	O	O	O	O	O
Genomic Circosplot This program can show the distribution of SNVS and Indel on the genome map.	P	O	O	O	P	O	O	O	O	O
Genomic Feature Analysis The program is able to analyze the functional characteristic area where the variation is located.	P	O	O	O	O	O	O	O	O	P
Key Gene Screening The program can screen for high-frequency mutated genes in each VCF file based on the genomic feature.	P	O	P	P	O	O	P	P	O	O
Screening For Cancer Driver Genes The software can screen potential cancer drivers in conjunction with a cancer database	P	P	O	O	O	O	O	O	O	O
Mutational Signature Analysis This software can be used to select samples and analyze the mutation signature	P	P	O	O	O	O	O	O	O	O
Available For Free The program can be used freely.	P	P	P	P	P	P	P	P	P	P
